# Supplementary material for: Fighting flu: novel CD8+ T‐cell targets are required for future influenza vaccines
Source: Clin Transl Immunology. 2024 Feb 14;13(2):e1491. doi: 10.1002/cti2.1491 (PMC10867544; doi:10.1002/cti2.1491)
Supplement: Supplementary file 1 — Supplementary table 1 [file CTI2-13-e1491-s001.xlsx]

## Sheet: Supplementary table 5
Supplementary table 1. All epitopes restricted by the top 10 HLA-A, -B, -C from the Immune Epitope Database.
All epitopes restricted by the top 10 HLA-A, -B and -C obtained from the Immune Epitope Database are listed with their respective antigen, HLA molecule, peptide sequence, start and end amino acid positions, IEDB ID and PubMed ID references (accessed in March and October 2023)97.
Tables are sorted for each epitope identified for the top 10 HLA-A, B and C molecules and the different influenza A, B and C viruses. Same epitope restriction to multiple HLAs were also listed for each molecule as it is dependent on the different research publication findings.
The colours group the HLA family (HLA-A, -B or -C) that the epitope is restricted by, and the influenza virus (IAV, IBV or ICV) the epitope is derived from.
HLA family	HLA molecule	Influenza virus	Antigen Name	Peptide sequence	Starting Position	Ending Position	IEDB ID	PubMed ID
A	A*24:02	IAV	Matrix protein 1	AYQKRMGVQM	239	248	175777	23015716
A	A*24:02	IAV	RNA-directed RNA polymerase catalytic subunit	EWMSIRPYF	Not listed	Not llisted	1852212	34006841
A	A*24:02	IAV	Polymerase acidic protein	EYIMKGVYI + OX(M4)	457	465	1852213	34006841
A	A*24:02	IAV	Nucleoprotein	FYIQMCTEL	39	47	18406	20156506 3400684
A	A*24:02	IAV	Polymerase Basic Protein 1	FYRYGFVANF	496	505	144297	20156506 23015716 34006841
A	A*24:02	IAV	Polymerase Basic Protein 2	HYPKIYKTYF	110	119	25187	34006841
A	A*24:02	IAV	Polymerase acidic protein	LYASPQLEGF	649	658	176343	23015716 34006841
A	A*24:02	IAV	Matrix protein 1	LYKKLKREITF	99	109	124495	30087171
A	A*24:02	IAV	Matrix protein 1	LYKKLKREMTF	99	109	841139	30087171
A	A*24:02	IAV	Matrix protein 1	LYRKLKREITF	99	109	97488	18842709
A	A*24:02	IAV	Nucleoprotein	PFERATVMAAF	419	429	176373	23015716
A	A*24:02	IAV	Polymerase Basic Protein 2	QYSGFVRTL	591	599	53028	34006841
A	A*24:02	IAV	Polymerase Basic Protein 1 /RNA-directed RNA polymerase catalytic subunit	RYGFVANF	498	505	124692	23015716 34198851
A	A*24:02	IAV	Polymerase Basic Protein 1	RYGFVANF + OX(F4)	498	505	1852334	34006841
A	A*24:02	IAV	Polymerase Basic Protein 2	RYGPALSI	703	710	124693	34006841
A	A*24:02	IAV	Polymerase Basic Protein 1	RYTKTTYWW	430	438	153884	34006841
A	A*24:02	IAV	Neuraminidase	SWPDGAELPF	441	450	62486	18842709
A	A*24:02	IAV	Polymerase Basic Protein 1	SYLIRALTL + DEAM(R5)	216	224	1852354	34006841
A	A*24:02	IAV	Matrix protein 1	TFHGAKEVSL	108	117	176670	23015716
A	A*24:02	IAV	Nucleoprotein	TFLARSALI	257	265	1852357	34006841
A	A*24:02	IAV	Nuclear Export Protein	TFMQALHLL	98	106	1852359	34006841
A	A*24:02	IAV	Hemagglutinin	TYPVLNVTM	176	184	1852374	34006841
A	A*24:02	IAV	Polymerase Basic Protein 2	TYQWIIRNW	549	557	67442	33427749
A	A*24:02	IAV	Polymerase Basic Protein 2	TYQWIIRNW + OX(W4)	549	557	1852379	34006841
A	A*24:02	IAV	Polymerase acidic protein	YYLEKANKI	130	138	76533	20156506 34006841 34198851
A	A*02:01	IAV	Matrix protein 1	WILGFVFTL	58	66	538596	27036003
A	A*02:01	IAV	Matrix protein 1	GVLGFVFTL	58	66	538559	27036003
A	A*02:01	IAV	Matrix protein 1	GTLGFVFTL	58	66	538558	27036003
A	A*02:01	IAV	Matrix protein 1	GIWGFVFTL	58	66	538554	27036003
A	A*02:01	IAV	Matrix protein 1	GILGVVFTL	58	66	538553	27036003
A	A*02:01	IAV	Matrix protein 1	GILGLVFTL	58	66	538552	27036003
A	A*02:01	IAV	Matrix protein 1	GILGFVYTL	58	66	538551	27036003
A	A*02:01	IAV	Matrix protein 1	GILGFIFTL	58	66	538550	27036003
A	A*02:01	IAV	Matrix protein 1	GILEFVFTL	58	66	538549	27036003
A	A*02:01	IAV	Nonstructural protein 1	IVDKNITLKA	115	124	195028	24257602
A	A*02:01	IAV	Nonstructural protein 1	AIVDKNITL	114	122	195006	24257602 27738054
A	A*02:01	IAV	Nonstructural protein 1	AVMEKNIVL	122	130	181982	23152369
A	A*02:01	IAV	Nonstructural protein 1	AIMEKNIVL	94	102	181981	23152369 23681926 27738054 34793243
A	A*02:01	IAV	Polymerase acidic protein	YINTALLNA	451	459	177367	23144892
A	A*02:01	IAV	Polymerase Basic Protein 1	TVIKTNMI	528	535	177335	23144892
A	A*02:01	IAV	Polymerase Basic Protein 2	PVAGGTSSIYI	219	229	177212	23144892
A	A*02:01	IAV	Hemagglutinin	MTIIFLILM	1	9	177179	23144892
A	A*02:01	IAV	Nucleoprotein	QLSTRGVQI	357	365	164335	22311355
A	A*02:01	IAV	Nonstructural protein 1	FQVDCFLWHV	9	18	144293	20156506
A	A*02:01	IAV	Nucleoprotein	FQGRGVFEL	458	466	144292	20156506 22311355
A	A*02:01	IAV	Hemagglutinin	RLYQNPTTYI	204	213	135263	19955560
A	A*02:01	IAV	Polymerase acidic protein	PPNFSCIENFRAYVDGF	220	236	129632	19524006
A	A*02:01	IAV	Matrix protein 1	LTKGILGFVFTLTVPSE	55	71	129341	19524006
A	A*02:01	IAV	Neuraminidase	ISIAIGIISLMLQIGNI	13	29	128995	19524006
A	A*02:01	IAV	Polymerase Basic Protein 1	GMMMGMFNMLSTVLGVS	406	422	128750	19524006
A	A*02:01	IAV	Nonstructural protein 1	DQAIMDKNIILKANFSV	120	136	128445	19524006
A	A*02:01	IAV	Polymerase Basic Protein 1	FVANFSMEL	501	509	97314	25646416
A	A*02:01	IAV	Polymerase Basic Protein 1	FNMLSTVLGV	412	421	97309	30778243
A	A*02:01	IAV	Hemagglutinin	VLLVSLGAI	541	549	69631	18052968
A	A*02:01	IAV	Nucleoprotein	SRYWAIRTR	383	391	60867	11841689 29659927
A	A*02:01	IAV	Polymerase Basic Protein 2	SLENFRAYV	225	233	59069	10773346
A	A*02:01	IAV	Neuraminidase	SLCPIRGWAI	75	84	59031	10773346
A	A*02:01	IAV	Matrix protein 1	SGPLKAEIAQRLEDV	17	31	58177	18614638
A	A*02:01	IAV	Nucleoprotein	RLIQNSITI	55	63	54592	22311355
A	A*02:01	IAV	Polymerase Basic Protein 1	NMLSTVLGV	413	421	45001	10773346 20156506 23748502 25646416 27333291 30778243 34793243
A	A*02:01	IAV	Nucleoprotein	MVMELIRMI	189	197	42974	22311355
A	A*02:01	IAV	Matrix protein 1	LTKGILGFVFTLTVPSERG	55	73	39989	2088485 2553813
A	A*02:01	IAV	Nucleoprotein	LIFLARSAL	256	264	36516	22311355
A	A*02:01	IAV	Hemagglutinin	KLYQNPTTYI	205	214	32268	19955560
A	A*02:01	IAV	Nucleoprotein	KLSDYEGRL	48	56	32157	22311355
A	A*02:01	IAV	Matrix protein 1	KGILGFVFTLTV	57	68	30968	3264322
A	A*02:01	IAV	Matrix protein 1	IMDKNIILKA	123	132	27467	24257602
A	A*02:01	IAV	Matrix protein 1	ILGFVFTLTV	59	68	27066	10773346 26509579
A	A*02:01	IAV	Matrix protein 1	ILGFVFTLT	59	67	27065	34793243
A	A*02:01	IAV	Matrix protein 1	GMLGFVFTL	58	66	21297	18353950 27036003
A	A*02:01	IAV	Nucleoprotein	GMDPRMCSL	158	166	21255	22311355
A	A*02:01	IAV	Hemagglutinin	GLFGAIAGFI	344	353	20837	18052968 20156506
A	A*02:01	IAV	Matrix protein 1	GILGFVFTLT	58	67	20355	11689620
A	A*02:01	IAV	Matrix protein 1	GILGFVFTL	58	66	20354	10773346 12974795 12594271 11841689 15004143 11687239 10358215 9765409 9294140 9647214 9502585 12796775 9647225 11084618 11150533 1721637 7547687 1607654 16301748 9815676 7525458 8564975 15624893 16462803 16731941 11390521 16837112 17326762 12142557 11012976 8890900 10438725 18052968 18353950 11238586 18275829 18614638 18639598 9545200 19454666 1445808 20133680 19955560 16197958 11290755 20483723…
A	A*02:01	IAV	Polymerase acidic protein	FMYSDFHFI	46	54	17119	10773346 20156506 23202497 23146941 27333291 30418433 31105686
A	A*02:01	IAV	Neuraminidase	CVNGSCFTV	213	221	7291	11689620 27645996 34341170
A	A*02:01	IAV	Nucleoprotein	CLPACVYGL	275	283	6615	20156506 22311355
A	A*02:01	IAV	Nucleoprotein	AMDSNTLEL	373	381	3078	22311355 25992863
A	A*02:01	IAV	Matrix protein 1	ALASCMGLI	123	131	2445	34793243
A	A*02:01	IAV	Nonstructural protein 1	AIMEKNIIL	122	130	2021	23152369
A	A*02:01	IAV	Nonstructural protein 1	AIMDKVIIL	114	122	2019	18353950
A	A*02:01	IAV	Nonstructural protein 1	AIMDKTIIL	117	125	2017	18353950
A	A*02:01	IAV	Nonstructural protein 1	AIMDKNITL	117	125	2016	18353950
A	A*02:01	IAV	Nonstructural protein 1	AIMDKNIML	122	130	2015	10358215 9765409 10388649
A	A*02:01	IAV	Nonstructural protein 1	AIMDKNIIL	122	130	2014	11752149 10364497 7547687 16731941 18353950 18614638 23144892 23146941 23152369 23681926 24257602 26509579 30418433 34793243
A	A*11:01	IAV	Polymerase basic protein 2	SSSFSFGGFTFK	320	331	2133253	35255101
A	A*11:01	IAV	Matrix protein 1	SCMGLIYNRMGAV	126	138	2133097	35255101
A	A*11:01	IAV	Matrix protein 1	SCMGLIYNR	126	134	2133096	35255101
A	A*11:01	IAV	Matrix protein 1	LASCMGLIYNRMG	124	136	2132224	35255101
A	A*11:01	IAV	Matrix protein 1	GALASCMGLIYNR	122	134	2131569	35255101
A	A*11:01	IAV	RNA-directed RNA polymerase catalytic subunit	AVATTHSWIPK	659	669	2130982	35255101
A	A*11:01	IAV	Matrix protein 1	ASCMGLIYNRMGA	125	137	2130943	35255101
A	A*11:01	IAV	Matrix protein 1	ALASCMGLIYNRM	123	135	2130872	35255101
A	A*11:01	IAV	Nucleoprotein	TMVMELIRMIK	188	198	566925	27738054
A	A*11:01	IAV	Nucleoprotein	TIAMELIRMIK	188	198	566921	27738054 32218786
A	A*11:01	IAV	Nucleoprotein	KTGGPIYRR	91	99	181219	23399741 32218786
A	A*11:01	IAV	Polymerase acidic protein	LYASPQLEGF	649	658	176343	23015716
A	A*11:01	IAV	Matrix protein 1	AYQKRMGVQM	239	248	175777	23015716
A	A*11:01	IAV	Polymerase Basic Protein 2	VLRGFLILGK	690	699	144526	20156506 32218786
A	A*11:01	IAV	Nucleoprotein	SVQRNLPFER	413	422	144489	20156506 30737354
A	A*11:01	IAV	Nucleoprotein	SVQPTFSVQR	407	416	144488	20156506 30737354
A	A*11:01	IAV	Polymerase Basic Protein 2	SFSFGGFTFK	322	331	144475	20156506 30737354 32218786
A	A*11:01	IAV	Matrix protein 2	RLFFKCIYRR	45	54	144461	20156506
A	A*11:01	IAV	Polymerase Basic Protein 1	KLVGINMSKK	471	480	144383	20156506 30737354
A	A*11:01	IAV	Polymerase acidic protein	KFLPDLYDYK	104	113	144377	20156506 32218786
A	A*11:01	IAV	Matrix protein 1	ASCMGLIYNR	125	134	144210	20156506 30737354 35255101
A	A*11:01	IAV	Polymerase basic protein 2	FSFGGFTFK	323	331	124138	35255101
A	A*11:01	IAV	Hemagglutinin	VTAACSHAGK	149	158	71239	10773346
A	A*11:01	IAV	Nucleoprotein	TMVMELVRMIK	188	198	65271	10773346
A	A*11:01	IAV	Matrix protein 1	SIIPSGPLK	13	21	58567	10773346 23280567 25348595 31105686 35255101
A	A*11:01	IAV	Nucleoprotein	RVLSFIKGTK	342	351	56355	10773346
A	A*11:01	IAV	Hemagglutinin	RTLDFHDSNVK	450	460	56100	10773346
A	A*11:01	IAV	Matrix protein 1	RMVLASTTAK	178	187	54953	10773346 32218786
A	A*11:01	IAV	RNA-directed RNA polymerase catalytic subunit	NMLSTVLGV	413	421	45001	35255101
A	A*11:01	IAV	Matrix protein 2	KSMREEYRK	70	78	33447	10773346 33427749
A	A*11:01	IAV	Polymerase Basic Protein 1	GTFEFTSFFY	488	497	22647	20156506
A	A*11:01	IAV	Hemagglutinin	GIHHPSNSK	195	203	20289	10773346
A	A*11:01	IAV	Hemagglutinin	GIAPLQLGK	63	71	20218	10773346
A	A*01:01	IAV	Nucleoprotein	CTELKLSDY	44	52	7136	16301748 17326762 21562214 23146941 23152369 24257602 24395804 26603974 28636589 29252117 30575715 31105686 33427749 34793243
A	A*01:01	IAV	Nucleoprotein	HSNLNDATY	140	148	24819	20156506
A	A*01:01	IAV	Nucleoprotein	KSCLPACVY	273	281	33285	20156506
A	A*01:01	IAV	Polymerase Basic Protein 1	YSHGTGTGY	30	38	75755	20156506
A	A*01:01	IAV	Polymerase Basic Protein 1	LVSDGGPNLY	590	599	40571	20156506
A	A*01:01	IAV	Polymerase Basic Protein 1	VSDGGPNLY	591	599	70898	23146941 30778243 31105686 33427749 33665637 33853928 34793243
A	A*01:01	IAV	Nucleoprotein	CTELKLNDY	44	52	181983	24395804 30575715
A	A*01:01	IAV	Nucleoprotein	ELRSRYWAI	380	388	13263	31105686
A	A*03:01	IAV	Nucleoprotein	VLRGSVAHK	265	273	182009	23152369
A	A*03:01	IAV	Polymerase Basic Protein 2	VLRGFLILGK	690	699	144526	20156506
A	A*03:01	IAV	Polymerase Basic Protein 2	SFSFGGFTFK	322	331	144475	20156506
A	A*03:01	IAV	Matrix protein 2	RLFFKCIYRR	45	54	144461	20156506
A	A*03:01	IAV	Polymerase Basic Protein 1	KLVGINMSKK	471	480	144383	20156506
A	A*03:01	IAV	Polymerase acidic protein	KFLPDLYDYK	104	113	144377	20156506
A	A*03:01	IAV	Matrix protein 1	ASCMGLIYNR	125	134	144210	20156506
A	A*03:01	IAV	Nucleoprotein	RVLSFIKGTK	342	351	56355	31105686
A	A*03:01	IAV	Nucleoprotein	ILRGSVAHK	265	273	27283	23146941 23399741 23152369 24395804 27036003 31105686 32750095 33427749 33853928 36275878
A	A*03:01	IAV	Polymerase Basic Protein 1	GTFEFTSFFY	488	497	22647	20156506
A	A*31:01	IAV	Polymerase Basic Protein 2	VLRGFLILGK	690	699	144526	20156506
A	A*31:01	IAV	Nucleoprotein	SVQRNLPFER	413	422	144489	20156506
A	A*31:01	IAV	Nucleoprotein	SVQPTFSVQR	407	416	144488	20156506
A	A*31:01	IAV	Polymerase Basic Protein 2	SFSFGGFTFK	322	331	144475	20156506
A	A*31:01	IAV	Matrix protein 2	RLFFKCIYRR	45	54	144461	20156506
A	A*31:01	IAV	Polymerase Basic Protein 1	KLVGINMSKK	471	480	144383	20156506
A	A*31:01	IAV	Polymerase acidic protein	KFLPDLYDYK	104	113	144377	20156506
A	A*31:01	IAV	Matrix protein 1	ASCMGLIYNR	125	134	144210	20156506
A	A*31:01	IAV	Polymerase Basic Protein 1	GTFEFTSFFY	488	497	22647	20156506
A	A*33:03	IAV	Neuraminidase	RYGNGVWIGR	337	346	1618861	34198851
A	A*33:03	IAV	Matrix protein 1	LASCMGLIYN	124	133	1611838	34198851
A	A*02:06	IAV	Nonstructural protein 1	FQVDCFLWHV	9	18	144293	20156506
A	A*02:06	IAV	Nucleoprotein	FQGRGVFEL	458	466	144292	20156506
A	A*02:06	IAV	Polymerase Basic Protein 1	NMLSTVLGV	413	421	45001	20156506
A	A*02:06	IAV	Hemagglutinin	GLFGAIAGFI	345	354	20837	20156506
A	A*02:06	IAV	Matrix protein 1	GILGFVFTL	58	66	20354	12974795 20156506 24990997
A	A*02:06	IAV	Polymerase acidic protein	FMYSDFHFI	46	54	17119	20156506
A	A*02:06	IAV	Nucleoprotein	CLPACVYGL	275	283	6615	20156506
A	A*26:01	IAV	Polymerase Basic Protein 1	YSHGTGTGY	30	38	75755	20156506
A	A*26:01	IAV	Polymerase Basic Protein 1	LVSDGGPNLY	590	599	40571	20156506
A	A*26:01	IAV	Nucleoprotein	HSNLNDATY	140	148	24819	20156506
A	A*24:02	IBV	Hemagglutinin	LYGDSKPQKF	204	213	1852283	34006841
A	A*24:02	IBV	Hemagglutinin	YYSTAASSL	547	555	768081	34006841
A	A*24:02	IBV	Hemagglutinin	NYLSKRYFI			1852314	34006841
A	A*24:02	IBV	Neuraminidase	TYHSYANNI	213	221	1852372	34006841
A	A*24:02	IBV	Nucleoprotein	IYFSPIRVTF	164	173	1852258	34006841
A	A*24:02	IBV	Nucleoprotein	YFSPIRVTF	165	173	1852418	34006841
A	A*24:02	IBV	Polymerase acidic protein	KYVLFHTSL	457	465	1852275	34006841
A	A*24:02	IBV	Polymerase Basic Protein 1	FYRDGFVSNF	495	504	1852218	34006841
A	A*24:02	IBV	Polymerase Basic Protein 2	TYGPIGDTEGF	103	113	1852371	34006841
A	A*24:02	IBV	Polymerase Basic Protein 2	YFLNRSNDLF	439	448	1852415	34006841
A	A*24:02	IBV	Matrix protein 1	MYLNPGNYSM	131	140	1852298	34006841
A	A*24:02	IBV	Polymerase Basic Protein 1	NFAMELPSF	503	511	1852310	34006841
A	A*24:02	IBV	Polymerase Basic Protein 2	MYQLQRYFL	433	441	1852301	34006841
A	A*24:02	IBV	Nucleoprotein	IYFSPIRITF	164	173	1852257	34006841
A	A*24:02	IBV	Nucleoprotein	YFSPIRITF	165	173	1852417	34006841
A	A*24:02	IBV	Polymerase Basic Protein 2	TYQWVMKNL	550	558	1852390	34006841
A	A*02:01	IBV	Nucleoprotein	KLGEFYNQM	85	93	31878	7529284 34793243
A	A*02:01	IBV	Hemagglutinin	GLDNHTILL	540	548	911048	30778243 34793243 35255101
A	A*02:01	IBV	Hemagglutinin	SLNDDGLDNHTILL	535	548	911501	30778243
A	A*02:01	IBV	Matrix protein 1	YLNPGNYSM	132	140	911648	30778243
A	A*02:01	IBV	Nonstructural protein 1	SQFGQEHRL	266	274	911520	30778243 35255101
A	A*02:01	IBV	Nonstructural protein 1	VLSQFGQEHRL	264	274	911604	30778243
A	A*02:01	IBV	Polymerase Basic Protein 1	FNMLSTVLG	413	421	2131495	35255101
A	A*11:01	IBV	Matrix protein 1	SALEWIKNK	41	49	2133078	35255101
A	A*11:01	IBV	Nucleoprotein	KTNGNAFIGK	511	520	2132177	35255101
A	A*11:01	IBV	Nonstructural protein 1	RVLVNGTFLK	186	195	2133058	35255101
A	A*03:01	IBV	Nucleoprotein	VVRPSVASK	323	331	2151082	36275878
A	A*03:01	ICV	Nucleoprotein	LLKPQITNK	270	278	2151062	36275878
B	B*35:01	IAV	Nucleoprotein	PFEKSTIMAAF	Not listed	Not listed	756478	29252117
B	B*35:01	IAV	Nucleoprotein	PFDKPTIMAAF	419	429	756477	29252117
B	B*35:01	IAV	Nucleoprotein	LPFERATVL	409	417	181994	23152369
B	B*35:01	IAV	Nucleoprotein	LPFDIATIM	418	426	180123	27036003
B	B*35:01	IAV	Matrix protein 1	AGALASCMGLIYNRMGA	121	137	128227	19524006
B	B*35:01	IAV	Nucleoprotein	LPFERATVM	418	426	116136	20616031 24395804 27036003
B	B*35:01	IAV	Nucleoprotein	LPFDRPTIM	418	426	116127	27036003
B	B*35:01	IAV	Nucleoprotein	LPFDKSTVM	418	426	116123	20616031 27036003
B	B*35:01	IAV	Nucleoprotein	LPFDKATIM	418	426	116120	20616031 27036003
B	B*35:01	IAV	Nucleoprotein	LPFEKSTIM	418	426	97467	20616031 24257602 27036003
B	B*35:01	IAV	Nucleoprotein	LPFDKTTIM	418	426	97466	20616031 14764717 24395804 27036003
B	B*35:01	IAV	Nucleoprotein	LPFERSTIM	418	426	38473	18353950
B	B*35:01	IAV	Nucleoprotein	LPFERATIM	418	426	38472	18353950 20616031 24257602 27036003
B	B*35:01	IAV	Nucleoprotein	LPFEKSTVM	418	426	38471	14764717 11836437 16731941 16837112 17326762 18353950 20616031 23146941 23152369 27036003
B	B*35:01	IAV	Nucleoprotein	LPFDRTTIM	418	426	38468	17326762 20616031 27036003
B	B*35:01	IAV	Nucleoprotein	LPFDKSTIM	418	426	38467	11836437 20616031 14764717 24395804 27036003
B	B*35:01	IAV	Nucleoprotein	LPFDKPTIM	418	426	38466	11836437 17326762 20616031 14764717 24395804 27036003
B	B*35:01	IAV	Matrix protein 1	GILGFVFTL	58	66	20354	11752149
B	B*35:01	IAV	Matrix protein 1	ASCMGLIY	125	132	4349	11752149 8617300 23146941 26033882
B	B*40:01	IAV	Matrix protein 1	TEVETYVLSI	5	14	144494	20156506
B	B*40:01	IAV	Matrix protein 1	SEQAAEAMEV	196	205	144471	20156506
B	B*40:01	IAV	Nonstructural protein 2	QEIRTFSFQL	111	120	144440	20156506
B	B*44:03	IAV	Nonstructural protein 1	QEIRTFSFQL	111	120	144440	20156506
B	B*44:03	IAV	Matrix protein 1	TEVETYVLSI	5	14	144494	20156506
B	B*44:03	IAV	Polymerase basic protein 2	QEKNPALRMKW	39	49	1616162	34198851
B	B*44:03	IAV	Polymerase basic protein 2	GRQEKNPALRMKWMMAMK	37	54	421070	34198851
B	B*44:03	IAV	Nucleoprotein	NENPAHKSQLVW	319	330	1614780	34198851
B	B*44:03	IAV	Nucleoprotein	YSLIRPNENPAHKSQLVW	313	330	146091	34198851
B	B*44:03	IAV	Nucleoprotein	NENPAHKSQLVWMACHSA	319	336	145911	34198851
B	B*44:03	IAV	Nonstructural protein 1	SETLQRFAW	195	203	1619330	34198851
B	B*44:03	IAV	Nonstructural protein 1	WNDNTVRVSETLQRFAWR	187	204	912902	34198851
B	B*44:03	IAV	Nonstructural protein 1	RVSETLQRFAWRSSNENG	193	210	912861	34198851
B	B*44:03	IAV	Matrix protein 2	VETPIRNEWGCRCNGSSD	7	24	1622848	34198851
B	B*44:03	IAV	Matrix protein 2	MSLLTEVETPIRNEWGCR	1	18	1614552	34198851
B	B*44:03	IAV	Matrix protein 2	VETPIRNEW	7	15	68383	34198851
B	B*44:03	IAV	Hemagglutinin	LENERTLDFHDSNVKNLY	445	462	1612197	34198851
B	B*44:03	IAV	Hemagglutinin	AELLVLLENERTLDFHDS	439	456	1598252	34198851
B	B*44:03	IAV	Hemagglutinin	LENERTLDF	445	453	35615	34198851
B	B*40:02	IAV	Matrix protein 1	TEVETYVLSI	5	14	144494	20156506
B	B*40:02	IAV	Matrix protein 1	SEQAAEAMEV	196	205	144471	20156506
B	B*40:02	IAV	Nonstructural protein 2	QEIRTFSFQL	111	120	144440	20156506
B	B*40:02	IAV	Nucleoprotein	GERQNATEI	17	25	19421	20156506
B	B*40:02	IAV	Nucleoprotein	AEIEDLIFS	251	259	985	17251571
B	B*40:02	IAV	Nucleoprotein	AEIEDLIFL	251	259	984	17251571
B	B*07:02	IAV	Nucleoprotein	LPFERATVM	418	426	116136	24395804
B	B*07:02	IAV	Nucleoprotein	LPFDRPTIM	418	426	116127	20616031 24395804
B	B*07:02	IAV	Nucleoprotein	LPFDKSTVM	418	426	116123	20616031
B	B*07:02	IAV	Polymerase basic protein 1	LPSFGVSGI	509	517	97469	18842709
B	B*07:02	IAV	Nucleoprotein	LPFEKSTIM	418	426	97467	20616031
B	B*07:02	IAV	Nucleoprotein	LPFDKTTIM	418	426	97466	24395804
B	B*07:02	IAV	Nucleoprotein	SPIVPSFDM	473	481	60089	33427749
B	B*07:02	IAV	Polymerase basic protein 1	QPEWFRNVL	329	337	51809	23857231
B	B*07:02	IAV	Nucleoprotein	LPRRSGAAGA	172	181	38688	20156506 28636589
B	B*07:02	IAV	Nucleoprotein	LPFERATIM	418	426	38472	24395804
B	B*07:02	IAV	Nucleoprotein	LPFEKSTVM	418	426	38471	23146941
B	B*07:02	IAV	Nucleoprotein	LPFDKSTIM	418	426	38467	24395804
B	B*07:02	IAV	Nucleoprotein	LPFDKPTIM	418	426	38466	20616031 24395804
B	B*07:02	IAV	Matrix protein 1	GILGFVFTL	59	67	20354	34171305
B	B*15:01	IAV	Nucleoprotein	WHSNLNDATYQRTRALVR	139	156	146073	21562214
B	B*15:01	IAV	Nucleoprotein	TMESSTLELRSRYWAIRT	373	390	146035	21562214
B	B*15:01	IAV	Nucleoprotein	NQQRASAGQISIQPTFSV	397	414	145926	21562214
B	B*15:01	IAV	Nucleoprotein	NGRKTRIAYERMCNILKG	211	228	145915	21562214
B	B*15:01	IAV	Nucleoprotein	LELRSRYWAIRTRSGGNT	379	396	145868	21562214
B	B*15:01	IAV	Nucleoprotein	IAYERMCNILKGKFQTAA	217	234	145824	21562214
B	B*15:01	IAV	Nucleoprotein	HSNLNDATYQR	140	150	145821	21562214
B	B*15:01	IAV	Nucleoprotein	GRFYIQMCTELKLSDYEG	37	54	145806	21562214
B	B*15:01	IAV	Nucleoprotein	GQISIQPTFS	404	413	145805	21562214
B	B*15:01	IAV	Polymerase basic protein 1	TQIQTRRSF	566	574	65880	26033882
B	B*15:01	IAV	Polymerase basic protein 1	KMARLGKGY	347	355	32289	26033882
B	B*08:01	IAV	Nucleoprotein	ILKGKFQTA	225	233	27126	24395804 32750095
B	B*08:01	IAV	Nucleoprotein	ELRSRYWAI	380	388	13263	16731941 21562214 23146941 23152369
B	B*08:01	IAV	Nucleoprotein	ELKSRYWAI	380	388	13142	23152369
B	B*58:01	IAV	Nucleoprotein	RGINDRNFW	199	207	53890	23280567
C	C*08:01	IAV	Matrix Protein 1	GILGFVFTL	58	66	20354	24990997
